# Supplementary material for: Highly Bright Gold Nanowires Arrays for Sensitive Detection of Urea and Urease
Source: Nanomaterials (Basel). 2022 Nov 16;12(22):4023. doi: 10.3390/nano12224023 (PMC9698401; doi:10.3390/nano12224023)
Supplement: Supplementary file 1 [file nanomaterials-12-04023-s001.zip]

Archive with 1 entries (1 files):
- nanomaterials-2031905-supplementary.pdf
